# Supplementary material for: ﻿Description of the female of Atherimorphalatipennis Stuckenberg (Diptera, Rhagionidae): the first record of brachyptery in Rhagionidae
Source: Zookeys. 2023 Sep 7;1178:265–77. doi: 10.3897/zookeys.1178.107357 (PMC10502482; doi:10.3897/zookeys.1178.107357)
Supplement: XML Treatment for Atherimorpha latipennis [file zookeys.1178.107357-treatment1.xml]

<!DOCTYPE tp:taxon-treatment
  PUBLIC "-//TaxonX//DTD Taxonomic Treatment Publishing DTD v0 20100105//EN" "tax-treatment-NSO.dtd">
<tp:taxon-treatment xmlns:tp="http://www.plazi.org/taxpub"><tp:treatment-meta><kwd-group><label>Taxon classification</label><kwd>
                <named-content content-type="kingdom">Animalia</named-content>
              </kwd></kwd-group><mixed-citation publication-type="journal"><person-group><name><surname>Midgley</surname><given-names>John M.</given-names></name><name><surname>Muller</surname><given-names>Burgert S.</given-names></name></person-group><article-title>﻿Description of the female of <italic><tp:taxon-name><tp:taxon-name-part taxon-name-part-type="genus" reg="Atherimorpha">Atherimorpha</tp:taxon-name-part><tp:taxon-name-part taxon-name-part-type="species" reg="latipennis">latipennis</tp:taxon-name-part></tp:taxon-name></italic> Stuckenberg (<tp:taxon-name><tp:taxon-name-part taxon-name-part-type="order">Diptera</tp:taxon-name-part></tp:taxon-name>, <tp:taxon-name><tp:taxon-name-part taxon-name-part-type="family">Rhagionidae</tp:taxon-name-part></tp:taxon-name>): the first record of brachyptery in <tp:taxon-name><tp:taxon-name-part taxon-name-part-type="family">Rhagionidae</tp:taxon-name-part></tp:taxon-name></article-title><source>Zookeys</source><day>07</day><month>09</month><year>2023</year><volume>1178</volume><fpage>265</fpage><lpage>277</lpage><pub-id pub-id-type="doi">10.3897/zookeys.1178.107357</pub-id></mixed-citation></tp:treatment-meta><tp:nomenclature><label>﻿</label><tp:taxon-name>
              <object-id xmlns:xlink="http://www.w3.org/1999/xlink" content-type="arpha" xlink:type="simple">0066ED9C-FC74-5B22-BAF7-3CA43303623F</object-id>
              <tp:taxon-name-part taxon-name-part-type="genus" reg="Atherimorpha">Atherimorpha</tp:taxon-name-part>
              <tp:taxon-name-part taxon-name-part-type="species" reg="latipennis">latipennis</tp:taxon-name-part>
            </tp:taxon-name><tp:taxon-authority>Stuckenberg, 1956</tp:taxon-authority><xref ref-type="fig" rid="F3">Figs 3–4</xref><xref ref-type="fig" rid="F4">, 5, 6</xref><xref ref-type="fig" rid="F5">, 7, 8</xref><xref ref-type="fig" rid="F6">, 9, 10</xref><xref ref-type="fig" rid="F7">, 11</xref><tp:nomenclature-citation-list><tp:nomenclature-citation><tp:taxon-name>
                  <tp:taxon-name-part taxon-name-part-type="genus" reg="Atherimorpha">Atherimorpha</tp:taxon-name-part>
                  <tp:taxon-name-part taxon-name-part-type="species" reg="latipennis">latipennis</tp:taxon-name-part>
                </tp:taxon-name><comment>Stuckenberg, 1956: 144, fig. 1.</comment></tp:nomenclature-citation><tp:nomenclature-citation><tp:taxon-name>
                  <tp:taxon-name-part taxon-name-part-type="genus" reg="Atherimorpha">Atherimorpha</tp:taxon-name-part>
                  <tp:taxon-name-part taxon-name-part-type="species" reg="latipennis">latipennis</tp:taxon-name-part>
                </tp:taxon-name><comment>: <xref ref-type="bibr" rid="B23">Nagatomi and Nagatomi (1990</xref>: 64, fig. 59).</comment></tp:nomenclature-citation></tp:nomenclature-citation-list></tp:nomenclature><tp:treatment-sec sec-type="material" id="SECID0E2LAC"><title>Material examined.</title><p><bold><italic>Holotype</italic></bold>: Lesotho • 1♂; Thaba-Tseka, nr Sani Pass; L. Bevis leg.; 25 Dec. 1938; <named-content xmlns:xlink="http://www.w3.org/1999/xlink" content-type="dwc:institutional_code" xlink:title="KwaZulu-Natal Museum, Pietermaritzburg, South Africa" xlink:href="http://grbio.org/institution/kwazulu-natal-museum" xlink:type="simple">NMSA</named-content>-Dip 053434, <named-content xmlns:xlink="http://www.w3.org/1999/xlink" content-type="dwc:institutional_code" xlink:title="KwaZulu-Natal Museum, Pietermaritzburg, South Africa" xlink:href="http://grbio.org/institution/kwazulu-natal-museum" xlink:type="simple">NMSA</named-content> type number 716 (<named-content xmlns:xlink="http://www.w3.org/1999/xlink" content-type="dwc:institutional_code" xlink:title="KwaZulu-Natal Museum, Pietermaritzburg, South Africa" xlink:href="http://grbio.org/institution/kwazulu-natal-museum" xlink:type="simple">NMSA</named-content>).</p></tp:treatment-sec><tp:treatment-sec sec-type="material" id="SECID0EVMAC"><title>Other material.</title><p>Lesotho • 20♂♂ 1♀; Butha-Buthe, Afriski Resort, <named-content xmlns:xlink="http://www.w3.org/1999/xlink" content-type="dwc:verbatimCoordinates" xlink:type="simple"><named-content content-type="geo-json" specific-use="{&#34;type&#34;:&#34;Point&#34;,&#34;coordinates&#34;:[28.728050,-28.822833]}" id="NCID0E5MAC" xlink:type="simple">28°49.37'S, 28°43.683'E</named-content></named-content>; 3–7 Dec. 2021; J. Midgley &amp; B. Muller leg.; sweep net; <named-content xmlns:xlink="http://www.w3.org/1999/xlink" content-type="dwc:institutional_code" xlink:title="KwaZulu-Natal Museum, Pietermaritzburg, South Africa" xlink:href="http://grbio.org/institution/kwazulu-natal-museum" xlink:type="simple">NMSA</named-content>-Dip 213161-213181 (<named-content xmlns:xlink="http://www.w3.org/1999/xlink" content-type="dwc:institutional_code" xlink:title="KwaZulu-Natal Museum, Pietermaritzburg, South Africa" xlink:href="http://grbio.org/institution/kwazulu-natal-museum" xlink:type="simple">NMSA</named-content>). • 31♂♂; Butha-Buthe, Afriski Resort, <named-content xmlns:xlink="http://www.w3.org/1999/xlink" content-type="dwc:verbatimCoordinates" xlink:type="simple"><named-content content-type="geo-json" specific-use="{&#34;type&#34;:&#34;Point&#34;,&#34;coordinates&#34;:[28.728050,-28.822833]}" id="NCID0EQNAC" xlink:type="simple">28°49.37'S, 28°43.683'E</named-content></named-content>; 3–7 Dec. 2021; J. Midgley &amp; B. Muller leg.; sweep net; <named-content xmlns:xlink="http://www.w3.org/1999/xlink" content-type="dwc:institutional_code" xlink:title="National Museum, Bloemfontein, South Africa" xlink:href="http://grbio.org/institution/national-museum-bloemfontein" xlink:type="simple">BMSA</named-content>(D)130376–130406 (<named-content xmlns:xlink="http://www.w3.org/1999/xlink" content-type="dwc:institutional_code" xlink:title="National Museum, Bloemfontein, South Africa" xlink:href="http://grbio.org/institution/national-museum-bloemfontein" xlink:type="simple">BMSA</named-content>). • 15♂♂; Butha-Buthe, Afriski Resort, <named-content xmlns:xlink="http://www.w3.org/1999/xlink" content-type="dwc:verbatimCoordinates" xlink:type="simple"><named-content content-type="geo-json" specific-use="{&#34;type&#34;:&#34;Point&#34;,&#34;coordinates&#34;:[28.728050,-28.822833]}" id="NCID0ECOAC" xlink:type="simple">28°49.37'S, 28°43.683'E</named-content></named-content>; 21–24 Nov. 2022; K. Jordaens, J. Midgley, B. Muller &amp; G. Theron leg.; sweep net; <named-content xmlns:xlink="http://www.w3.org/1999/xlink" content-type="dwc:institutional_code" xlink:title="KwaZulu-Natal Museum, Pietermaritzburg, South Africa" xlink:href="http://grbio.org/institution/kwazulu-natal-museum" xlink:type="simple">NMSA</named-content>-Dip 217640–217654 (<named-content xmlns:xlink="http://www.w3.org/1999/xlink" content-type="dwc:institutional_code" xlink:title="KwaZulu-Natal Museum, Pietermaritzburg, South Africa" xlink:href="http://grbio.org/institution/kwazulu-natal-museum" xlink:type="simple">NMSA</named-content>). • 24♂♂; Butha-Buthe, Afriski Resort, <named-content xmlns:xlink="http://www.w3.org/1999/xlink" content-type="dwc:verbatimCoordinates" xlink:type="simple"><named-content content-type="geo-json" specific-use="{&#34;type&#34;:&#34;Point&#34;,&#34;coordinates&#34;:[28.728050,-28.822833]}" id="NCID0EUOAC" xlink:type="simple">28°49.37'S, 28°43.683'E</named-content></named-content>; 21–24 Nov. 2022; K. Jordaens, J. Midgley, B. Muller &amp; G. Theron leg.; sweep net; <named-content xmlns:xlink="http://www.w3.org/1999/xlink" content-type="dwc:institutional_code" xlink:title="National Museum, Bloemfontein, South Africa" xlink:href="http://grbio.org/institution/national-museum-bloemfontein" xlink:type="simple">BMSA</named-content>(D)132356–132379 (<named-content xmlns:xlink="http://www.w3.org/1999/xlink" content-type="dwc:institutional_code" xlink:title="National Museum, Bloemfontein, South Africa" xlink:href="http://grbio.org/institution/national-museum-bloemfontein" xlink:type="simple">BMSA</named-content>). • 29♂♂; Butha-Buthe, Afriski Resort, <named-content xmlns:xlink="http://www.w3.org/1999/xlink" content-type="dwc:verbatimCoordinates" xlink:type="simple"><named-content content-type="geo-json" specific-use="{&#34;type&#34;:&#34;Point&#34;,&#34;coordinates&#34;:[28.728050,-28.822833]}" id="NCID0EGPAC" xlink:type="simple">28°49.37'S, 28°43.683'E</named-content></named-content>; 21–24 Nov. 2022; K. Jordaens, J. Midgley, B. Muller &amp; G. Theron leg.; Malaise trap; <named-content xmlns:xlink="http://www.w3.org/1999/xlink" content-type="dwc:institutional_code" xlink:title="National Museum, Bloemfontein, South Africa" xlink:href="http://grbio.org/institution/national-museum-bloemfontein" xlink:type="simple">BMSA</named-content>(D)132380–132408 (<named-content xmlns:xlink="http://www.w3.org/1999/xlink" content-type="dwc:institutional_code" xlink:title="National Museum, Bloemfontein, South Africa" xlink:href="http://grbio.org/institution/national-museum-bloemfontein" xlink:type="simple">BMSA</named-content>). •1♂; Butha-Buthe, Afriski: Malibamatso tributary, <named-content xmlns:xlink="http://www.w3.org/1999/xlink" content-type="dwc:verbatimCoordinates" xlink:type="simple"><named-content content-type="geo-json" specific-use="{&#34;type&#34;:&#34;Point&#34;,&#34;coordinates&#34;:[28.687602,-28.796782]}" id="NCID0EYPAC" xlink:type="simple">28°47.8069'S, 28°41.2561'E</named-content></named-content>; 23 Nov. 2022; K. Jordaens, J. Midgley, B. Muller &amp; G. Theron leg.; <named-content xmlns:xlink="http://www.w3.org/1999/xlink" content-type="dwc:institutional_code" xlink:title="KwaZulu-Natal Museum, Pietermaritzburg, South Africa" xlink:href="http://grbio.org/institution/kwazulu-natal-museum" xlink:type="simple">NMSA</named-content>-Dip 217680 (<named-content xmlns:xlink="http://www.w3.org/1999/xlink" content-type="dwc:institutional_code" xlink:title="KwaZulu-Natal Museum, Pietermaritzburg, South Africa" xlink:href="http://grbio.org/institution/kwazulu-natal-museum" xlink:type="simple">NMSA</named-content>).</p></tp:treatment-sec><tp:treatment-sec sec-type="description" id="SECID0EIAAE"><title>Description.</title><p><bold>Male</bold> (Figs <xref ref-type="fig" rid="F3">3</xref>–<xref ref-type="fig" rid="F5">7</xref>).</p><p><bold><italic>Length</italic></bold>: Body 3.7–7.4 mm, wing 5.4–7.1 mm.</p><p><bold><italic>Head</italic></bold> (Figs <xref ref-type="fig" rid="F3">3</xref>, <xref ref-type="fig" rid="F3">4</xref>, <xref ref-type="fig" rid="F5">7</xref>). Overall grey with slight yellowish white pruinosity; frons and ocellar tubercle browner pruinose. Eyes bare; ommatidia similar in size. Ocelli similar size; ocellar tubercle sharply raised, anterior margin almost 90 degrees to frons, as high as diameter of ocelli, posterior margin more gradually sloped, about 45 degrees to frons. Frons with one to three short dark setulae. Upper occiput, vertex and ocellar tubercle with dark setae, lower occiput and gena with pale setulae; proboscis with shorter pale setulae, with some interspersed dark setulae; palpus with dark setulae, longer than width of palpus. Gena narrow. Parafacials separated from clypeus by deep longitudinal sulci; parafacials and clypeus of similar width. Palpus and proboscis darker grey and of similar length. Inner eye margin next to frons with dark mark; lower half of frons with several dark markings. Occiput concave medially. Antennal bases with slight elevated appearance, area surrounding bases with similar colour to parafacials and clypeus; antenna dark brown, almost appearing black; scape and pedicel with short dark setulae dorsally and laterally; flagellomere 1 bare, stylus six-segmented.</p><fig id="F3" position="float" orientation="portrait"><object-id xmlns:xlink="http://www.w3.org/1999/xlink" content-type="doi" xlink:type="simple">10.3897/zookeys.1178.107357.figures3-4</object-id><object-id xmlns:xlink="http://www.w3.org/1999/xlink" content-type="arpha" xlink:type="simple">C6ED5D04-9DE8-579E-8C79-CB776C8351D1</object-id><label>Figures 3, 4.</label><caption><p>Male of <italic><tp:taxon-name><tp:taxon-name-part taxon-name-part-type="genus" reg="Atherimorpha">A.</tp:taxon-name-part><tp:taxon-name-part taxon-name-part-type="species" reg="latipennis">latipennis</tp:taxon-name-part></tp:taxon-name></italic><bold>3</bold> habitus of holotype (<named-content xmlns:xlink="http://www.w3.org/1999/xlink" content-type="dwc:institutional_code" xlink:title="KwaZulu-Natal Museum, Pietermaritzburg, South Africa" xlink:href="http://grbio.org/institution/kwazulu-natal-museum" xlink:type="simple">NMSA</named-content>-Dip 053434) <bold>4</bold> habitus of male collected at Afriski Mountain Lodge (<named-content xmlns:xlink="http://www.w3.org/1999/xlink" content-type="dwc:institutional_code" xlink:title="KwaZulu-Natal Museum, Pietermaritzburg, South Africa" xlink:href="http://grbio.org/institution/kwazulu-natal-museum" xlink:type="simple">NMSA</named-content>-Dip 213176).</p></caption><graphic xmlns:xlink="http://www.w3.org/1999/xlink" xlink:href="zookeys-1178-265_article-107357__-g003.jpg" position="float" orientation="portrait" xlink:type="simple" id="oo_902864.jpg"><uri content-type="original_file" xlink:type="simple">https://binary.pensoft.net/fig/902864</uri></graphic></fig><p><bold><italic>Thorax</italic></bold> (Figs <xref ref-type="fig" rid="F3">3</xref>, <xref ref-type="fig" rid="F3">4</xref>). Scutum greyish brown with three darker brown vittae: middle vitta thin and slightly darker, ending before scutellum, lateral pair ending halfway between suture and scutellum; with scattered long dark setulae; scutum and scutellum clearly separated by suture; scutellum with dark setulae, anterior apical margin with longer pale setulae. Postpronotal lobe grey with whitish pruinosity and dark setulae; pronotum with some scattered pale setulae. Pleura grey with whitish pruinosity, except propleuron and katatergite more yellowish; katatergite with row of pale setulae; propleuron with patch of pale setulae, other pleurites lacking setulae.</p><p><bold><italic>Legs</italic></bold> (Figs <xref ref-type="fig" rid="F3">3</xref>, <xref ref-type="fig" rid="F3">4</xref>). Femorae and tarsi of similar length, tibiae slightly longer. Coxae grey with whitish pruinosity, fore and mid coxae with long pale setulae on anterior surface, hind coxae with setulae on anterior and posterolateral surfaces. Legs overall grey colour, with pale short setulae on most of femorae, some dark setulae toward apex; tibiaе with short and stronger dark setulae; tarsi with darker appearance than rest of leg segments. Pulvilli and empodium of similar size, pulvilli symmetrical.</p><p><bold><italic>Wings</italic></bold> (Figs <xref ref-type="fig" rid="F3">3</xref>, <xref ref-type="fig" rid="F3">4</xref>). Overall light brownish suffused with darker pterostigma in cell <italic>r<sub>1</sub></italic>; cells <italic>br</italic>, <italic>sc</italic> and base of wing somewhat darker suffused; cell <italic>cua</italic> closed or only very narrowly open; costa with dark setulae along anterior margin of wing, continuing past apex, becoming gradually paler past apex until whitish on anal lobe and alula. <italic>R<sub>1</sub></italic> with a few dark setulae on dorsal side. Halter with stalk somewhat yellowish-grey and knob darker grey, overall almost as long as fore femur.</p><p><bold><italic>Abdomen</italic></bold> (Figs <xref ref-type="fig" rid="F3">3</xref>, <xref ref-type="fig" rid="F3">4</xref>). Overall grey in colour with slight white pruinosity, covered entirely in only long pale setulae (at least half as long dorsal width of abdomen); half to two thirds height of thorax at join. Terminalia (Figs <xref ref-type="fig" rid="F4">6</xref>, <xref ref-type="fig" rid="F5">7</xref>) with gonocoxite grey with orange apex; gonostylus, cercus and parameral sheath orange, hypandrium grey; paired gonocoxites with a somewhat quadrate appearance, bluntly pointed at ventral apex; gonocoxite with inner and outer margins convex, the inner margins less so, almost appearing straight, with strongly developed setae on ventral and apical dorsal surface (with bare ventral basal area); gonostyle cylindrical with apex narrowly tapering, outer margin strongly convex, inner margin gently concave, surface with minute setulae; parameral sheath swollen posterolaterally at base, apically with a trilobate appearance, the lateral lobes obtusely connecting to median lobe; ventral plate broadly ovate, appearing medially divided, particularly at apex; ventral plate covered in minute setulae, except for base; ejaculatory apodeme short and flattened dorso-laterally; lateral ejaculatory process elongated, comparatively longer than ejaculatory apodeme; gonocoxal apodeme elongated; hypandrium with a somewhat semi-circular appearance, apically pointed; hypoproct rather pentagonal, but base with a more rounded appearance; cerci longer than wide, appearing approximately half the length of epandrium.</p><fig id="F4" position="float" orientation="portrait"><object-id xmlns:xlink="http://www.w3.org/1999/xlink" content-type="doi" xlink:type="simple">10.3897/zookeys.1178.107357.figures5-6</object-id><object-id xmlns:xlink="http://www.w3.org/1999/xlink" content-type="arpha" xlink:type="simple">9E40EE95-3330-5310-A432-5B99ED494451</object-id><label>Figures 5, 6.</label><caption><p>Male of <italic><tp:taxon-name><tp:taxon-name-part taxon-name-part-type="genus" reg="Atherimorpha">A.</tp:taxon-name-part><tp:taxon-name-part taxon-name-part-type="species" reg="latipennis">latipennis</tp:taxon-name-part></tp:taxon-name></italic><bold>5</bold> dorsal view of male epandrium and cerci (<named-content xmlns:xlink="http://www.w3.org/1999/xlink" content-type="dwc:institutional_code" xlink:title="National Museum, Bloemfontein, South Africa" xlink:href="http://grbio.org/institution/national-museum-bloemfontein" xlink:type="simple">BMSA</named-content>(D)130380) <bold>6</bold> ventral view of male genitalia, with epandrium and cerci removed (<named-content xmlns:xlink="http://www.w3.org/1999/xlink" content-type="dwc:institutional_code" xlink:title="National Museum, Bloemfontein, South Africa" xlink:href="http://grbio.org/institution/national-museum-bloemfontein" xlink:type="simple">BMSA</named-content>(D)130380).</p></caption><graphic xmlns:xlink="http://www.w3.org/1999/xlink" xlink:href="zookeys-1178-265_article-107357__-g004.jpg" position="float" orientation="portrait" xlink:type="simple" id="oo_902865.jpg"><uri content-type="original_file" xlink:type="simple">https://binary.pensoft.net/fig/902865</uri></graphic></fig><fig id="F5" position="float" orientation="portrait"><object-id xmlns:xlink="http://www.w3.org/1999/xlink" content-type="doi" xlink:type="simple">10.3897/zookeys.1178.107357.figures7-8</object-id><object-id xmlns:xlink="http://www.w3.org/1999/xlink" content-type="arpha" xlink:type="simple">EF0BFF16-6391-55BE-ADE2-D5A8661E1DA7</object-id><label>Figures 7, 8.</label><caption><p>Comparison of the heads of <italic><tp:taxon-name><tp:taxon-name-part taxon-name-part-type="genus" reg="Atherimorpha">A.</tp:taxon-name-part><tp:taxon-name-part taxon-name-part-type="species" reg="latipennis">latipennis</tp:taxon-name-part></tp:taxon-name></italic><bold>7</bold> anterolateral view of male head (<named-content xmlns:xlink="http://www.w3.org/1999/xlink" content-type="dwc:institutional_code" xlink:title="KwaZulu-Natal Museum, Pietermaritzburg, South Africa" xlink:href="http://grbio.org/institution/kwazulu-natal-museum" xlink:type="simple">NMSA</named-content>-DIP 213176) <bold>8</bold> anterolateral view of female head (<named-content xmlns:xlink="http://www.w3.org/1999/xlink" content-type="dwc:institutional_code" xlink:title="KwaZulu-Natal Museum, Pietermaritzburg, South Africa" xlink:href="http://grbio.org/institution/kwazulu-natal-museum" xlink:type="simple">NMSA</named-content>-Dip 213161)</p></caption><graphic xmlns:xlink="http://www.w3.org/1999/xlink" xlink:href="zookeys-1178-265_article-107357__-g005.jpg" position="float" orientation="portrait" xlink:type="simple" id="oo_902866.jpg"><uri content-type="original_file" xlink:type="simple">https://binary.pensoft.net/fig/902866</uri></graphic></fig><p><bold>Female</bold> (Figs <xref ref-type="fig" rid="F5">8</xref>–<xref ref-type="fig" rid="F7">11</xref>, as for male except as noted below).</p><p><bold><italic>Length</italic></bold>: Body 7.3 mm, wing 1.1 mm.</p><p><bold><italic>Head</italic></bold> (Figs <xref ref-type="fig" rid="F5">8</xref>–<xref ref-type="fig" rid="F6">10</xref>).</p><p>Overall grey with darker yellow pruinosity than in male. Frons with 13 short dark setulae. Parafacials slightly narrower than clypeus; occiput slightly concave to flat medially.</p><p><bold><italic>Thorax</italic></bold> (Figs <xref ref-type="fig" rid="F6">9</xref>–<xref ref-type="fig" rid="F7">11</xref>). Overall, appears overly inflated and stretched; suture between scutum and scutellum indistinct. Scutum greyish brown with three darker brown vittae: middle vitta thin and slightly darker, ending before scutellum; lateral pair less distinct, ending halfway between suture and scutellum. Scutum with scattered short dark setulae; scutellum with a few dark setulae; postpronotal lobe grey with yellowish pruinosity and dark setulae, longer than on disc of scutum. Pleura grey with yellowish pruinosity, except ventral parts of katepisternum and meron whitish. Katatergite with three brown setulae, propleuron with patch of brown setulae, other pleurites lacking setulae.</p><fig id="F6" position="float" orientation="portrait"><object-id xmlns:xlink="http://www.w3.org/1999/xlink" content-type="doi" xlink:type="simple">10.3897/zookeys.1178.107357.figures9-10</object-id><object-id xmlns:xlink="http://www.w3.org/1999/xlink" content-type="arpha" xlink:type="simple">0F3DC750-D3EC-5090-9C1A-B80BAF0F4B39</object-id><label>Figures 9, 10.</label><caption><p>Habitus photographs of female <italic><tp:taxon-name><tp:taxon-name-part taxon-name-part-type="genus" reg="Atherimorpha">A.</tp:taxon-name-part><tp:taxon-name-part taxon-name-part-type="species" reg="latipennis">latipennis</tp:taxon-name-part></tp:taxon-name></italic><bold>9</bold> dorsal view of female specimen (<named-content xmlns:xlink="http://www.w3.org/1999/xlink" content-type="dwc:institutional_code" xlink:title="KwaZulu-Natal Museum, Pietermaritzburg, South Africa" xlink:href="http://grbio.org/institution/kwazulu-natal-museum" xlink:type="simple">NMSA</named-content>-Dip 213161) <bold>10</bold> lateral view of female specimen (<named-content xmlns:xlink="http://www.w3.org/1999/xlink" content-type="dwc:institutional_code" xlink:title="KwaZulu-Natal Museum, Pietermaritzburg, South Africa" xlink:href="http://grbio.org/institution/kwazulu-natal-museum" xlink:type="simple">NMSA</named-content>-Dip 213161).</p></caption><graphic xmlns:xlink="http://www.w3.org/1999/xlink" xlink:href="zookeys-1178-265_article-107357__-g006.jpg" position="float" orientation="portrait" xlink:type="simple" id="oo_902867.jpg"><uri content-type="original_file" xlink:type="simple">https://binary.pensoft.net/fig/902867</uri></graphic></fig><fig id="F7" position="float" orientation="portrait"><object-id xmlns:xlink="http://www.w3.org/1999/xlink" content-type="doi" xlink:type="simple">10.3897/zookeys.1178.107357.figure11</object-id><object-id xmlns:xlink="http://www.w3.org/1999/xlink" content-type="arpha" xlink:type="simple">D6DD6BC6-02E7-5583-BF0F-810C23829E51</object-id><label>Figure 11.</label><caption><p>Detail of the wing and scutellum of <italic><tp:taxon-name><tp:taxon-name-part taxon-name-part-type="genus" reg="Atherimorpha">A.</tp:taxon-name-part><tp:taxon-name-part taxon-name-part-type="species" reg="latipennis">latipennis</tp:taxon-name-part></tp:taxon-name></italic> female (<named-content xmlns:xlink="http://www.w3.org/1999/xlink" content-type="dwc:institutional_code" xlink:title="KwaZulu-Natal Museum, Pietermaritzburg, South Africa" xlink:href="http://grbio.org/institution/kwazulu-natal-museum" xlink:type="simple">NMSA</named-content>-Dip 213161), showing weakly developed wing veins with setulae and the poorly defined scutellum.</p></caption><graphic xmlns:xlink="http://www.w3.org/1999/xlink" xlink:href="zookeys-1178-265_article-107357__-g007.jpg" position="float" orientation="portrait" xlink:type="simple" id="oo_902868.jpg"><uri content-type="original_file" xlink:type="simple">https://binary.pensoft.net/fig/902868</uri></graphic></fig><p><bold><italic>Legs</italic></bold> (Figs <xref ref-type="fig" rid="F6">9</xref>, <xref ref-type="fig" rid="F6">10</xref>). Tarsi slightly shorter than femorae; tibiae slightly longer than femorae. Legs overall grey-brown colour.</p><p><bold><italic>Wings</italic></bold> (Figs <xref ref-type="fig" rid="F6">9</xref>–<xref ref-type="fig" rid="F7">11</xref>). Greatly reduced, about half length of thorax. Veins indistinct but present; setulae on veins developed, as in male. Halter with stalk and knob somewhat yellowish grey, reduced in size, overall almost as long as width of mid coxa.</p><p><bold><italic>Abdomen</italic></bold> (Figs <xref ref-type="fig" rid="F6">9</xref>–<xref ref-type="fig" rid="F7">11</xref>). Overall brown in colour with slight white pruinosity on posterior margins of tergites and sternites, covered entirely in short pale setulae (at most half as long as in male). Abdomen greatly enlarged, about as high as thorax at join. Intersegmental membrane exposed, laterally occupying ¹/3 of height of abdomen. Tergites and sternites weakly sclerotized, appearing wrinkled (possible preservation artefact). Terminalia: cercus, small, grey, rounded; with pale pile about half as long as width of cercus. Not dissected, as only single specimen available.</p></tp:treatment-sec><tp:treatment-sec sec-type="ecology" id="SECID0EYMAE"><title>Ecology.</title><p>Despite collecting material at several high-altitude sites (see <xref ref-type="bibr" rid="B20">Midgley et al. 2023</xref>), specimens of <italic><tp:taxon-name><tp:taxon-name-part taxon-name-part-type="genus" reg="Atherimorpha">A.</tp:taxon-name-part><tp:taxon-name-part taxon-name-part-type="species" reg="latipennis">latipennis</tp:taxon-name-part></tp:taxon-name></italic> were only found in alpine vegetation, suggesting that it is an alpine adapted species.</p></tp:treatment-sec><tp:treatment-sec sec-type="remarks" id="SECID0ENNAE"><title>Remarks.</title><p>The holotype was published as being at the Durban Natural Science Museum but was donated to the KwaZulu-Natal Museum in the late 20<sup>th</sup> century. The collection of <italic><tp:taxon-name><tp:taxon-name-part taxon-name-part-type="genus" reg="Atherimorpha">Atherimorpha</tp:taxon-name-part><tp:taxon-name-part taxon-name-part-type="species" reg="latipennis">latipennis</tp:taxon-name-part></tp:taxon-name></italic> at Afriski extends the known range by ~100 km, though both sites fall within the same vegetation type (Drakensberg Afroalpine Heathland). The female will key to brachypterous <tp:taxon-name><tp:taxon-name-part taxon-name-part-type="family">Hybotidae</tp:taxon-name-part></tp:taxon-name> in the Manual of Afrotropical <tp:taxon-name><tp:taxon-name-part taxon-name-part-type="order">Diptera</tp:taxon-name-part></tp:taxon-name> adult identification key (<xref ref-type="bibr" rid="B18">Marshall et al. 2017</xref>), but can be easily distinguished from it by the enlarged flagellomere 1 and the somewhat narrower, but clearly segmented appearance of flagellomeres 2–7 (Figs <xref ref-type="fig" rid="F5">7</xref>, <xref ref-type="fig" rid="F5">8</xref>) (in the form of an arista-like stylus in the <tp:taxon-name><tp:taxon-name-part taxon-name-part-type="family">Hybotidae</tp:taxon-name-part></tp:taxon-name>), and having two-segmented palpi compared to <tp:taxon-name><tp:taxon-name-part taxon-name-part-type="family">Hybotidae</tp:taxon-name-part></tp:taxon-name> that are one-segmented. The female keys correctly to <italic><tp:taxon-name><tp:taxon-name-part taxon-name-part-type="genus" reg="Atherimorpha">Atherimorpha</tp:taxon-name-part></tp:taxon-name></italic> in the <tp:taxon-name><tp:taxon-name-part taxon-name-part-type="family">Rhagionidae</tp:taxon-name-part></tp:taxon-name> chapter (<xref ref-type="bibr" rid="B10">Kerr and Sinclair 2017</xref>), though the wing characters in couplet one are indistinct, and to <italic><tp:taxon-name><tp:taxon-name-part taxon-name-part-type="genus" reg="Atherimorpha">A.</tp:taxon-name-part><tp:taxon-name-part taxon-name-part-type="species" reg="latipennis">latipennis</tp:taxon-name-part></tp:taxon-name></italic> using the key in <xref ref-type="bibr" rid="B23">Nagatomi and Nagatomi (1990)</xref>, though size should not be used to separate this species from <italic><tp:taxon-name><tp:taxon-name-part taxon-name-part-type="genus" reg="Atherimorpha">Atherimorpha</tp:taxon-name-part><tp:taxon-name-part taxon-name-part-type="species" reg="longicornu">longicornu</tp:taxon-name-part></tp:taxon-name></italic> in couplet eight, as we collected specimens of <italic><tp:taxon-name><tp:taxon-name-part taxon-name-part-type="genus" reg="Atherimorpha">A.</tp:taxon-name-part><tp:taxon-name-part taxon-name-part-type="species" reg="latipennis">latipennis</tp:taxon-name-part></tp:taxon-name></italic> smaller than 5.2 mm.</p></tp:treatment-sec><ref-list><ref id="B23"><mixed-citation xmlns:xlink="http://www.w3.org/1999/xlink" xlink:type="simple"><person-group><name name-style="western"><surname>Nagatomi</surname><given-names>A</given-names></name><name name-style="western"><surname>Nagatomi</surname><given-names>H</given-names></name></person-group> (<year>1990</year>) <article-title>A revision of <italic><tp:taxon-name><tp:taxon-name-part taxon-name-part-type="genus">Atherimorpha</tp:taxon-name-part></tp:taxon-name></italic> White, 1915 from southern Africa (<tp:taxon-name><tp:taxon-name-part taxon-name-part-type="order">Diptera</tp:taxon-name-part></tp:taxon-name>: <tp:taxon-name><tp:taxon-name-part taxon-name-part-type="family">Rhagionidae</tp:taxon-name-part></tp:taxon-name>).</article-title><source>Annals of the Natal Museum</source><volume>31</volume>: <fpage>33</fpage>–<lpage>82</lpage>.</mixed-citation></ref><ref id="B20"><mixed-citation xmlns:xlink="http://www.w3.org/1999/xlink" xlink:type="simple"><person-group><name name-style="western"><surname>Midgley</surname><given-names>JM</given-names></name><name name-style="western"><surname>Muller</surname><given-names>BS</given-names></name><name name-style="western"><surname>Theron</surname><given-names>GL</given-names></name><name name-style="western"><surname>Phoofolo</surname><given-names>M</given-names></name><name name-style="western"><surname>Bellingan</surname><given-names>TA</given-names></name><name name-style="western"><surname>Jordaens</surname><given-names>K</given-names></name></person-group> (<year>2023</year>) <article-title>The <tp:taxon-name><tp:taxon-name-part taxon-name-part-type="order">Diptera</tp:taxon-name-part></tp:taxon-name> of Lesotho: A history of collecting in the Mountain Kingdom, summary of recent collecting sites and introduction to the topical collection in African Invertebrates.</article-title><source>African Invertebrates</source><volume>64</volume>: <fpage>207</fpage>–<lpage>219</lpage>.</mixed-citation></ref><ref id="B18"><mixed-citation xmlns:xlink="http://www.w3.org/1999/xlink" xlink:type="simple"><person-group><name name-style="western"><surname>Marshall</surname><given-names>SA</given-names></name><name name-style="western"><surname>Kirk-Spriggs</surname><given-names>AH</given-names></name><name name-style="western"><surname>Muller</surname><given-names>BS</given-names></name><name name-style="western"><surname>Paiero</surname><given-names>SM</given-names></name><name name-style="western"><surname>Yau</surname><given-names>T</given-names></name><name name-style="western"><surname>Jackson</surname><given-names>MD</given-names></name></person-group> (<year>2017</year>) <article-title>12 Key to <tp:taxon-name><tp:taxon-name-part taxon-name-part-type="order">Diptera</tp:taxon-name-part></tp:taxon-name> families - adults.</article-title> In: <person-group><name name-style="western"><surname>Kirk-Spriggs</surname><given-names>AH</given-names></name><name name-style="western"><surname>Sinclair</surname><given-names>BJ</given-names></name></person-group> (<role>Eds</role>) <issue-title>Manual of Afrotropical Diptera.</issue-title><source>Vol. 1. Introductory chapters and keys to <tp:taxon-name><tp:taxon-name-part taxon-name-part-type="order">Diptera</tp:taxon-name-part></tp:taxon-name> families. Suricata 4. South African National Biodiversity Institute, Pretoria</source>, <fpage>267</fpage>–<lpage>355</lpage>.</mixed-citation></ref><ref id="B10"><mixed-citation xmlns:xlink="http://www.w3.org/1999/xlink" xlink:type="simple"><person-group><name name-style="western"><surname>Kerr</surname><given-names>PH</given-names></name><name name-style="western"><surname>Sinclair</surname><given-names>BJ</given-names></name></person-group> (<year>2017</year>) <article-title>37 <tp:taxon-name><tp:taxon-name-part taxon-name-part-type="family">Rhagionidae</tp:taxon-name-part></tp:taxon-name> (Snipe Flies).</article-title> In: <person-group><name name-style="western"><surname>Kirk-Spriggs</surname><given-names>AH</given-names></name><name name-style="western"><surname>Sinclair</surname><given-names>BJ</given-names></name></person-group> (<role>Eds</role>) <issue-title>Manual of Afrotropical Diptera.</issue-title><source>Vol. 2. Nematocerous <tp:taxon-name><tp:taxon-name-part taxon-name-part-type="order">Diptera</tp:taxon-name-part></tp:taxon-name> and lower <tp:taxon-name><tp:taxon-name-part taxon-name-part-type="suborder">Brachycera</tp:taxon-name-part></tp:taxon-name>. Suricata 5. South African National Biodiversity Institute, Pretoria</source>, <fpage>451</fpage>–<lpage>547</lpage>.</mixed-citation></ref></ref-list></tp:taxon-treatment>
