# Supplementary material for: ﻿Description of the female of Atherimorphalatipennis Stuckenberg (Diptera, Rhagionidae): the first record of brachyptery in Rhagionidae
Source: Zookeys. 2023 Sep 7;1178:265–77. doi: 10.3897/zookeys.1178.107357 (PMC10502482; doi:10.3897/zookeys.1178.107357)
Supplement: XML Treatment for Atherimorpha longicornu [file zookeys.1178.107357-treatment2.xml]

<!DOCTYPE tp:taxon-treatment
  PUBLIC "-//TaxonX//DTD Taxonomic Treatment Publishing DTD v0 20100105//EN" "tax-treatment-NSO.dtd">
<tp:taxon-treatment xmlns:tp="http://www.plazi.org/taxpub"><tp:treatment-meta><kwd-group><label>Taxon classification</label><kwd>
                <named-content content-type="kingdom">Animalia</named-content>
              </kwd></kwd-group><mixed-citation publication-type="journal"><person-group><name><surname>Midgley</surname><given-names>John M.</given-names></name><name><surname>Muller</surname><given-names>Burgert S.</given-names></name></person-group><article-title>﻿Description of the female of <italic><tp:taxon-name><tp:taxon-name-part taxon-name-part-type="genus" reg="Atherimorpha">Atherimorpha</tp:taxon-name-part><tp:taxon-name-part taxon-name-part-type="species" reg="latipennis">latipennis</tp:taxon-name-part></tp:taxon-name></italic> Stuckenberg (<tp:taxon-name><tp:taxon-name-part taxon-name-part-type="order">Diptera</tp:taxon-name-part></tp:taxon-name>, <tp:taxon-name><tp:taxon-name-part taxon-name-part-type="family">Rhagionidae</tp:taxon-name-part></tp:taxon-name>): the first record of brachyptery in <tp:taxon-name><tp:taxon-name-part taxon-name-part-type="family">Rhagionidae</tp:taxon-name-part></tp:taxon-name></article-title><source>Zookeys</source><day>07</day><month>09</month><year>2023</year><volume>1178</volume><fpage>265</fpage><lpage>277</lpage><pub-id pub-id-type="doi">10.3897/zookeys.1178.107357</pub-id></mixed-citation></tp:treatment-meta><tp:nomenclature><label>﻿</label><tp:taxon-name>
              <object-id xmlns:xlink="http://www.w3.org/1999/xlink" content-type="arpha" xlink:type="simple">49D6759C-FB3C-56DA-AE6C-0F94DAD84C45</object-id>
              <tp:taxon-name-part taxon-name-part-type="genus" reg="Atherimorpha">Atherimorpha</tp:taxon-name-part>
              <tp:taxon-name-part taxon-name-part-type="species" reg="longicornu">longicornu</tp:taxon-name-part>
            </tp:taxon-name><tp:taxon-authority>Nagatomi &amp; Nagatomi, 1990</tp:taxon-authority><tp:nomenclature-citation-list><tp:nomenclature-citation><tp:taxon-name>
                  <tp:taxon-name-part taxon-name-part-type="genus" reg="Atherimorpha">Atherimorpha</tp:taxon-name-part>
                  <tp:taxon-name-part taxon-name-part-type="species" reg="longicornu">longicornu</tp:taxon-name-part>
                </tp:taxon-name><comment>Nagatomi &amp; Nagatomi, 1990: 64, fig. 59.</comment></tp:nomenclature-citation></tp:nomenclature-citation-list></tp:nomenclature><tp:treatment-sec sec-type="material" id="SECID0EGSAE"><title>Material examined.</title><p><bold><italic>Holotype</italic></bold>: South Africa • 1♂; KwaZulu-Natal, Drakensberg Mountains, Royal Natal National Park, 1500 m; B. Stuckenberg and P. Stuckenberg leg.; 14 Nov. 1963; from grassland; <named-content xmlns:xlink="http://www.w3.org/1999/xlink" content-type="dwc:institutional_code" xlink:title="KwaZulu-Natal Museum, Pietermaritzburg, South Africa" xlink:href="http://grbio.org/institution/kwazulu-natal-museum" xlink:type="simple">NMSA</named-content>-Dip 052766, <named-content xmlns:xlink="http://www.w3.org/1999/xlink" content-type="dwc:institutional_code" xlink:title="KwaZulu-Natal Museum, Pietermaritzburg, South Africa" xlink:href="http://grbio.org/institution/kwazulu-natal-museum" xlink:type="simple">NMSA</named-content> type number 716 (<named-content xmlns:xlink="http://www.w3.org/1999/xlink" content-type="dwc:institutional_code" xlink:title="KwaZulu-Natal Museum, Pietermaritzburg, South Africa" xlink:href="http://grbio.org/institution/kwazulu-natal-museum" xlink:type="simple">NMSA</named-content>).</p></tp:treatment-sec></tp:taxon-treatment>
